# Supplementary material for: Beneficial Effects of cART Initiated during Primary and Chronic HIV-1 Infection on Immunoglobulin-Expression of Memory B-Cell Subsets
Source: PLoS One. 2015 Oct 16;10(10):e0140435. doi: 10.1371/journal.pone.0140435 (PMC4608708; doi:10.1371/journal.pone.0140435)
Supplement: S1 File — Column A identifies the study group (PHI patients: MAIN, CHI patients: VEMAN, HC: healthy controls). Column B identifies the code of each patient who participates to the studies. Column C identifies the Fiebig stage for PHI patients. Columns D, Z and BA identify the absolute CD4+ T cell count (expressed as cell count/mm3) at BL, W4 and W48 respectively, for HIV patients (MAIN, VEMAN). Columns F, AB and BC identify plasma viremia (expressed as HIV-RNA copies/ml) at BL, W4 and W48 respectively, for HIV patients (MAIN, VEMAN). The other columns represented frequencies of CD4+ T cell, B-cells subsets and Ig-expression of memory B-cells among all groups. Columns in yellow represent BL. Columns in blue represent W4. Columns in green represent W48. (XLS) [file pone.0140435.s001.xls]

## Sheet: Stat
Study	Patient code	Fiebig	CD4	CD4%	HIVRNA	Total B	TR	NV	AM	AM_IgD	AM_MZ-like	AM_IgM only	AM_switched	RM	RM_IgD	RM_MZ-like	RM_IgM only	RM_switched	TLM	TLM_IgD	TLM_MZ-like	TLM_IgM only	TLM_switched	Plasma cells	CD4_W4	CD4%_W4	HIVRNA_W4	Total B_W4	TR_W4	NV_W4	AM_W4	AM_IgD_W4	AM_MZ-like_W4	AM_IgM only_W4	AM_switched_W4	CD27+_W4	CD27+_IgD_W4	CD27+_MZ-like_W4	CD27+_IgM only_W4	CD27+_switched_W4	RM_W4	RM_IgD_W4	RM_MZ-like_W4	RM_IgM only_W4	RM_switched_W4	TLM_W4	TLM_IgD_W4	TLM_MZ-like_W4	TLM_IgM only_W4
MAIN	3	5	439	10.7	78900	5.21	0.69	15.5	27.8	11.2	31.6	36.4	21	17.3	10.7	17.3	25	46.6	39.3	5.68	48.6	30	15.6	13.9	499	16.1	1933	8.6	2.4	25.8	20.9	4.69	41.6	27.1	26.5	49.5	9.09	25.6	26.5	38.8	28.5	12.9	16.2	23	47.9	24.7	7.18	59.7	19.4
MAIN	5	3	381	10.9	7898000	2.17	4.02	75.3	6.29	1.85	34	29.6	34	12.5	2.79	35.6	20.7	41.2	5.83	18	36	18	27.3	10.4	600	35.3	8513	9.2	7.16	68.4	4.22	2.56	41.6	26.9	28.9	24.4	2.15	20.6	27.4	49.8	20.2	2.3	18.1	25.6	54	7.16	5.48	66.8	18.2
MAIN	10	5	269	4.8	437400	1.4	6.96	58.9	15.3	31.9	14.4	23.4	30.3	10	6.5	9.76	30.9	52.8	15.8	13.9	36.6	30.4	19.6	19.3	490	20.4	1209	5.57	13.4	61.5	8.66	1.37	37.8	36.3	24.6	26.9	1.52	24.4	29	45.1	18.2	1.73	19.3	23.5	55.5	11.6	1.58	54.5	34.2
MAIN	16	5	546	8.4	2732000	1.27	2.01	54.3	10.8	13.6	4.73	17.2	63.9	20	1.28	12.2	23.4	63.1	15	3.85	33.3	35	28.2	5.68	802	23.6	7912	4.31	3.43	42.1	10.2	4.61	15.3	18.6	61.5	49	1.53	8.13	14.8	75.5	38.8	1.01	6.77	12.9	79.3	8.93	4.97	42	25.9
MAIN	18	5	252	19.4	159100	2.155	5.195	56.6	9.645	10.75	17.95	20.3	44.6	14.9	3.49	19.6	22.05	57	14.3	15.95	35.45	24	27.75	9.19	377	31.4	4173	5.915	6.41	51.8	7.165	3.585	29.2	22.75	42.05	37.95	1.84	20.95	25.7	56.1	24.35	2.015	17.15	23.25	58.8	10.265	6.33	48.25	18.8
MAIN	19	5	266	12.1	1554524	3.83	16.5	70.4	5.67	10.3	20.6	14.3	55.2	10.3	4.19	23.2	5.67	67.5	13.6	25.7	34.9	5.97	33.2	3.46	374	24.9	5978	3.83	16.5	70.4	5.67	10.3	20.6	14.3	55.2	15.3	6.49	21.3	8.15	64.4	10.3	4.19	23.2	5.67	67.5	13.6	25.7	34.9	5.97
MAIN	14	4	575	22.1	336900	2.14	6.37	40	8.49	7.41	15.3	9.52	68.3	46	1.17	21.9	15.6	61.2	5.53	22.8	17.9	10.6	49.6	7.98	700	29.42	332	6.26	5.66	40.5	4.48	2.47	19.6	13	64.9	55.2	0.95	11.8	24.9	62.4	50.8	0.89	12.4	24.6	62.1	4.31	9.11	32.9	8.41
MAIN	9	3	262	13.8	1400000	4.58	0.19	27	12.8	10	31.1	46.8	11.8	47.9	0	29.2	63.7	7.02	12.3	7.49	39.3	44.1	9.63	15.5	586	27.9	728	2.79	2.4	39.1	11.2	2.37	48.8	21.4	27.5	54.4	0.91	40.2	32	26.9	43.2	0.57	41.5	31.1	26.8	6.52	3.22	59.4	20.5
MAIN	1	3	408	27.2	378400	7.17	10.6	71.7	2.72	3.15	35.6	25.2	36.5	19.6	1.94	44.7	14.6	38.7	5.98	2.25	25.2	11.7	60.7	1.73	491	18.2	1016	13.8	6.78	70.1	3.15	0.94	49.4	25.5	24.2	23.4	1.75	33.8	30.7	33.8	20.2	2.04	33.8	29.1	35.3	6.78	2.17	37.1	17.5
MAIN	6	3	286	11.9	2278000	0.85	0.78	29.2	16.5	7.88	4.85	12.1	75.8	38.3	0.79	13.6	31.9	53.7	15.9	10.7	16.4	3.77	68.6	12.2	444	31.7	959	7.32	2.29	24.2	16.4	0.94	42.2	33.4	23.5	62.5	0.67	19.4	47.4	32.5	46.1	0.85	14	49.6	35.5	13.3	1.87	60	30
MAIN	20	3	415	34.6	3079000	2.34	4.76	59.6	4.21	7.88	31.1	25.2	36.5	29.8	0.79	29.2	31.9	38.7	6.35	7.49	25.2	11.7	60.7	14.4	478	23.9	438	7.38	6.44	60.9	3.11	2.23	17.3	22.3	58.2	34.6	0.93	10.1	31.1	57.9	31.5	0.96	10.9	30.4	57.7	4.46	7.18	15.3	19.2
MAIN	2	5	470	12.7	1168000	2.28	1.4	17.4	57.4	4.79	3.9	3.63	87.5	8.1	1.94	15	22.3	60.7	17.1	4.59	18.6	24.5	52.3	9.78	429	22.6	11310	3.75	5.66	37.7	15.7	1.47	29.2	31.8	37.6	40.4	0.89	15.5	35.4	48.2	24.7	0.73	8.35	35.8	55.1	21.9	2.23	52.7	26.2
MAIN	4	5	616	10.1	635600	4.25	1.56	24.6	25.3	2.22	17.3	32.1	48.8	24.2	0.32	20.3	36.1	43.3	25.9	0.99	43.6	39.4	15.8	11.6	689	24.6	25320	3.79	3.95	28.9	16.5	1.21	47.7	31.5	19.4	54.5	1.04	31.3	35.8	31.7	38	1.19	3.79	35.4	37	16.7	0.95	76.9	18.3
MAIN	7	3	332	15.8	75240	2.36	0.35	30.6	40.3	2.2	3.44	3.92	90.5	19.5	0.99	17.6	23.2	58.2	9.64	3.6	17.2	11.2	68.4	9.48	824	18.3	2758	2.2	0.89	54.7	7.48	2.27	28.1	25.9	43.7	40	1.01	15.9	30.1	52.9	32.5	0.78	14.5	29.7	55	5.31	2	48.8	31.6
MAIN	8	5	597	15.7	126500	6.25	6.64	67.9	14	3.46	8.52	7.06	81.8	17.4	1.61	23.4	13.8	60.6	8.59	3.9	41.2	12.8	42.5	0.47	473	26.3	484	5.43	8.8	63.9	6.67	3.79	37.1	22.1	37	28.1	1.71	25.9	30	42.4	21.4	1.43	24.3	30.4	43.9	7.98	7.43	70.4	12.8
MAIN	13	5	348	26.8	410	9.44	2.66	45.5	8.29	1.59	11	9.34	78	40.7	1.6	12	8.36	78	5.56	8.4	27.9	9.03	54.7	2.86	583	23.3	2989	11.2	3.6	48.9	3.57	3.16	25.1	15.2	56.6	48	1.4	14.1	15.9	68.5	44.4	1.45	14.4	14.9	69.3	3.09	7.47	33.2	9.96
MAIN	15	3	149	9.3	11000000	1.84	0.48	22.6	30.9	10.4	6.92	6.05	76.4	20.6	2.16	9.52	9.52	78.8	25.9	7.9	22	17.9	52.9	23.5	457	26.9	36	5.72	0.58	36.9	19.4	5.64	42.2	25.7	26.5	58.9	6.32	27.7	35.5	30.5	39.5	7.47	23.3	36.9	32.3	4.18	8.87	35.1	17.3
MAIN	12	5	452	26.6	456400	3.19	2.4	48.1	8.05	7.38	17.1	12.1	63.8	34.3	1.58	6.7	7.65	84.1	9.57	14.7	40.7	5.65	38.4	7.34	421	23.4	23630	7.88	3.35	58.3	6.56	1.5	27.5	30.1	40.9	32.8	1.02	12.6	29.4	57	26.3	1.06	10.9	26.9	61.1	8.84	8.75	51	17.8
MAIN	11	5	214	6.7	11000000	2.33	2.27	32.9	27.1	28.5	11.4	11.9	48.2	20.9	6.1	8.06	16.8	69.3	19.1	17.4	32.1	22.4	28.1	26.2	499	31.2	3116	1.84	10.9	50	7.47	4.21	15.3	20.7	59.8	34.7	2.22	6.1	20.7	71	27.3	2.1	4.72	19.3	73.9	15.3	11.2	34	16.1
VEMAN	001		250	13.9	1814	10.2	5.94	57.3	11.5	6.67	27.9	33	32.4	31.3	6.82	27.9	23.2	42.1	21.1	3.23	60.9	25.1	10.8	1.77	520	13	12202	10.8	8.17	49.4	15.4	3.73	23.7	28.7	43.9	48.5	4.26	29.3	19.6	46.8	35.2	4.39	32.3	16.2	46.8	24.7	5.04	49.6	31.5
VEMAN	003		486	25.6	102659	5.79	2.33	58.3	12.4	3.48	27.3	21.5	48.5	29.3	1.47	11	19.6	67.6	14.3	4.19	55.8	20.3	19.5	2.72	426	26.6	224	2.82	3.04	56.7	10.7	2.12	25.8	19.9	52.5	41.7	1.74	18.8	15.7	63.8	32.6	1.94	17.4	14.6	66	9.06	7.5	54	15
VEMAN	006		489	34.9	87100	5.23	8.07	84.8	3.78	4.68	43.9	24	27.5	11.4	5.42	37.7	17.6	39.8	7.81	4.82	60.9	18.1	16.1	3.19	644	37.9	205	6.2	9.04	82.6	3.87	9.89	34.1	17	39	16.4	7.39	37.6	13	41.8	13.6	6.58	40.3	11	41.7	9.37	6.12	64.9	15
VEMAN	010		282	25.6	3105	5.92	4.77	56.2	13.4	3.44	12	20.2	64.8	30.3	4.43	9.52	6.47	79.3	18.6	3.32	35	29.4	32.6	4.03	416	26	36	3.47	1.63	40.8	12.5	2.87	12.1	19.4	65.6	56.8	2.66	8.41	9.53	79.4	46.7	2.73	8.11	7.25	81.9	14.3	5	27.2	36.9
VEMAN	011		261	17.4	7175	12.1	3.66	72.7	15.9	1.88	26.3	21.5	50.5	11.3	4.18	31.9	21.3	42.5	21.6	2.58	64.1	14.7	18.6	1	444	19.3	51	6.45	4.01	62.4	19.9	2.26	20.2	28.3	49.2	35.5	1.85	24.7	23.3	50.4	17.7	1.35	31.8	17.5	49.7	29.7	5.03	55.8	19.7
VEMAN	013		345	20.3	23380	2.16	3.29	33.8	32.5	3.14	30.5	16.8	49.8	33.7	4.7	35.8	26.7	32.5	16.3	2.51	52.7	21.9	22.6	8.06	568	24.7	138	4.27	2.49	44.2	31.2	5.1	18.9	13.4	62.4	53.8	6.22	25.4	17.2	51.2	24.6	7.9	34.6	22	35.6	25.9	3.44	32.5	17.3
VEMAN	015		248	13.8	11880	6.53	21.5	82.6	8.31	2.81	33.2	21.7	42.6	9.07	1.4	57.9	14.3	27.3	8.97	3.55	54.6	12.5	29.1	1.24	406	16.9	151	6.18	14.1	88.4	3.08	5.37	34.2	21.5	38.9	11.1	3.72	48.6	14.7	33	8.54	3.15	55	12.8	29.3	3.52	7.65	65.9	15.3
VEMAN	017		249	17.8	14840	8.26	16	85	3.57	3.85	8.85	20.4	65.4	11.4	1.81	15.6	9.3	73.7	6.75	5.7	54	24.2	15.7	2.98	526	23.9	740	12.3	3.62	81	4.74	4.35	4.35	11	80.3	18.4	3.49	9.94	10.7	75.9	14.2	3.36	12.4	10.8	73.4	4.55	18.8	35.9	9.6
VEMAN	019		269	16.8	11250	8.02	19.9	54.3	24.1	1.38	42.6	38.1	17.7	21.6	1.22	40.9	38.3	19.5	10	3.32	66.3	21.6	8.38	11.6	495	27.5	78	16.1	11.9	69	15.7	5.92	32	25.8	36.2	28.6	5.82	34	20.6	39.6	15.4	5.45	35.8	16.3	42.3	24.9	5.92	39.7	25.8
VEMAN	022		286	11.9	23870	2.95	8.39	73.9	14.9	2.23	56.2	26	15.1	11.2	1.32	44.7	28.5	25.5	28.8	2.31	68.3	22.7	6.79	1.42	554	16.8	339	3.89	5.32	80.7	9.3	5.65	40.6	21.9	31.4	17.9	4.95	35.6	23.3	36.1	9.96	3.63	32.7	24.8	39.3	32.6	7.06	54.4	18.1
VEMAN	023		286	29.7	225100	9.9	18.2	78.6	4.33	3.47	35.1	26.7	34.7	17	4.53	46.7	17.7	30.6	4.82	2.67	55.6	26.2	15.6	1.52	420	30	847	11	18.2	73	1.9	5.6	36.8	15.2	42.4	25.9	4	49.7	10.1	36.1	24.9	3.98	51.5	9.8	34.8	2.18	20.3	55.2	3.5
VEMAN	025		239	11.4	52530	4.71	12.3	71	10.6	0.94	12.9	61.8	24.5	18.3	0	37.5	58	4.91	8.56	1.56	41.2	48.2	8.56	0.86	464	11.9	599	2.07	5.38	69.8	9.72	1.08	19.4	45.7	34.9	29.3	0.89	17.7	23.7	57.7	20.5	1.02	17.3	14	67.1	25.7	2.65	50.1	37.1
VEMAN	002		431	20.5	2736	11	3.43	87.7	3.54	6.21	25.5	19.6	48.4	8.76	7.94	29	8.33	55	8.29	10.2	50.3	15.9	23.6	0.7	498	26.2	264	6.58	3.33	80.1	3.47	5.73	35.4	11.5	47.4	18.7	7.95	44	6.98	41.1	16.4	8.16	47.4	5.84	38.3	3	13.3	39.2	4.82
VEMAN	004		321	14.6	9148	5.84	3.81	46.7	26.8	6.48	23.6	24	46	26.5	8.05	26	17.7	48.4	20.4	4.78	46.2	29.6	19.8	2.23	524	18.7	266	4.51	2.52	42.5	22	4.91	29	23.4	43	54.4	5.86	33.4	17.5	43.4	35.5	6.3	36.4	14.5	42.6	18	5.16	48.6	28.9
VEMAN	005		308	14	127100	2.72	9.5	76.4	8.8	5.47	25.9	14.4	54.2	14.8	2.36	15	9.14	73.7	25.8	14.1	38.5	9.49	38	6.15	336	17.7	1310	3.45	1.79	64.7	13.5	8.5	16.6	13	61.1	32.3	8.77	13.2	9.95	68.1	21.8	9	11	8.25	71.5	34.8	18.2	20.5	4.86
VEMAN	008		274	9.8	74348	8.11	6.32	83.7	10.3	2.65	28.9	20.9	47.4	6.05	2.36	43.3	18.4	36.6	15.1	2.14	62.1	14.5	21.2	2.3	425	12.5	322	16.3	2.02	91.3	4.47	6.3	37.8	18.2	37.5	8.23	5.24	34.3	19.6	41	4.19	4.11	31.4	21.5	43	14.4	3.63	68.4	18.1
VEMAN	009		293	22.5	210700	5.07	4.09	69.9	15.5	2.97	40.9	18.7	37.4	14.7	2.97	22.8	11.1	63.4	19	5.9	62.2	20.6	11	3.65	531	23.1	409	3.58	3.66	70.7	10.9	7.98	33.3	16.8	41.3	27.8	5.72	24.9	11.9	57.6	18.3	4.75	21.6	9.51	64.5	15.9	12.2	56.8	13.9
VEMAN	014		262	15.4	27070	4.38	6.53	58.4	15	1.5	45.7	31.3	21.4	26.5	2.22	44.6	22.7	30.8	12.2	1.29	72.3	19	7.39	1.82	315	18.5	286	4.97	4.09	72.7	11.5	3.17	40.4	29.3	27.9	25.9	3.15	42.3	19.8	34.8	15.8	3.02	43.2	14.5	39.6	25.7	2.57	65	22.6
VEMAN	016		290	32.2	260	8.87	11.5	75.1	13.4	1.19	6.85	19.9	72.1	11.5	0.35	34.3	19.1	46	13.4	1.49	43.8	19.8	34.9	1.53	433	39.4	44	6.16	4.96	75.6	5.42	4.29	23.2	15.9	57.1	23.3	2.79	30.5	10.6	56.4	18.9	2.21	33.8	8.86	54.7	9.29	4.76	56.9	14.8
VEMAN	018		234	14.6	7021	5.26	17.5	64.8	11.7	0.88	21.9	60.7	16.4	23.5	0.87	17.2	54	28	9.38	3.01	34.7	46.2	16.1	1.98	286	20.4	500	6.59	6.91	64.6	10.1	1.36	22.3	43	33.3	33.5	5.2	13.6	27.8	53.6	25.3	6.55	10.4	22.5	60.6	9.52	3.44	35.3	39.7
VEMAN	020		445	13.9	7498	0.61	3.82	54.5	18	7.34	26.6	27.5	38.5	27.5	4.22	27.7	21.7	46.4	15.4	16.1	38.7	23.7	22.6	7.79	541	16.9	36	0.86	2.65	59.2	15.1	7.81	21.9	22.7	46.1	39	5.15	23.3	16.7	54.8	25.7	3.23	24	14.3	59	16.7	6.38	37.6	32.6
VEMAN	021		381	23.8	4056	5.23	3.67	54.3	20.3	6.67	37.1	22.6	33.6	25	5.33	45.5	11.3	37.9	10.9	5.45	68	13.4	13.2	4.15	403	23.7	105	7.6	2.21	67.8	11.5	15.2	27.8	13.1	44.3	32.2	11.8	24.7	10.9	53.3	21.4	9.84	23	9.84	57.3	14.8	7.1	56.1	13.8
VEMAN	024		260	10	1906	7.32	5.42	56	27.3	3.37	21.6	37.2	38	16.7	12.6	11.2	16.6	59.6	22.7	2.86	47.3	34.2	15.4	3.05	229	10.9	36	8.57	4.84	64.1	15.4	3.03	21.9	30.6	45.1	34.5	6.49	16.1	19.4	58.1	20.5	9.02	13.1	11.5	66.3	23.9	3.58	42	32
VEMAN	026		244	18.8	65550	6.3	9.61	73.3	10.6	6.65	22.1	39.8	31.5	16.1	2.3	19.1	26.5	52.2	12.2	8.22	37.9	34.4	19.5	5.23	526	23.9	1066	6.3	9.61	73.3	10.6	6.65	22.1	39.8	31.5	25.1	3.56	19.6	31.9	44.7	16.1	2.3	19.1	26.5	52.2	12.2	8.22	37.9	34.4
VEMAN	037		244	17.4	53190	4.49	3	56.1	17	3.42	53.1	24.5	18.9	26	3.04	52.2	13	31.7	10.9	2.86	75.6	12.4	9.21	2.06	342	20.1	178	5.23	3.96	70	6.96	8.82	41.6	21	29.8	29.5	4.27	41.7	13.4	41.2	23.1	3.03	42.1	10.8	44	12.9	2.04	69.6	18.4
HC	002					12.5	7.85	88.8	1.38	0	18.2	18.2	63.6	11.5	2.19	24.6	12.6	60.7	6.35	18.8	25.7	11.9	43.6	0.35
HC	004					5.36	0.43	42.7	4.25	9.26	11.1	8.8	71.8	48	3.68	7.9	10.6	77.7	5.05	11.7	22.6	8.95	56.4	9.27
HC	007					5.16	2.08	83.6	1.04	15.8	5.26	5.26	73.7	11.6	2.35	31.5	4.69	62	3.72	8.82	35.3	8.82	48.5	0.16
HC	014					15.2	1.05	82.5	2.24	4.59	26.1	16.6	52.7	11.9	1.46	25.3	20.2	53.1	3.38	20	29.6	8.45	42	1.64
HC	018					7.39	1.39	68.6	2.06	5.14	17.7	11.4	65.7	24.3	1.99	27.2	25.2	45.6	5.06	12.8	28.8	6.96	51.5	3.42
HC	023					8.95	1.66	74.3	1.2	2.2	41.8	13.2	44	22.1	3.11	53.8	10.5	32.4	2.37	18.4	60.9	6.15	14.5	0.11
HC	027					18.1	0.33	81.7	0.81	2.09	6.81	13.6	77.5	15.7	2.15	19.8	19.6	58.4	1.75	22.2	13.3	8.92	55.7	1.33
HC	029					3.64	1.24	79.5	1.78	6.06	15.2	15.2	63.6	14.8	2	10.4	7.27	80.5	3.93	27.4	20.5	2.74	49.3	0.27
HC	032					17.9	0.82	91.9	0.69	5.49	25.3	14.3	54.9	5.13	3.85	36.2	18.9	41	2.32	19.6	36.6	11.4	32.4	0.42
HC	033					5.93	0.98	59.2	1.8	15.3	3.53	8.24	71.8	35.1	2.05	8.26	4.04	85.8	3.9	20.1	27.2	3.8	48.9	0.57
HC	038					3.08	1.48	75	1.99	8	4	20	68	21.4	1.12	21.6	11.9	66.2	1.59	10	15	15	60	0.24
HC	042					10.3	1.46	57.2	3.99	4.41	14.3	5.51	75.7	33.9	2.21	11.6	7.7	78.5	4.91	11.3	23.9	3.88	60.9	0.55
HC	043					18.4	2.2	81.4	0.53	10	10	10	80	16.6	1.91	19.7	15.3	63.1	1.48	28.6	35.7	0	39.3	0.053
HC	046					2.85	1.53	84.6	1.4	2.08	10.4	6.25	81.2	10.3	5.09	24.8	7.21	62.7	3.69	30.4	21.7	3.95	44.7	0.2
HC	048					10.6	0.68	67.3	1.98	9.94	8.84	14.4	66.9	28.3	3.24	16.8	6.18	73.8	2.48	7.93	26	6.17	59.5	0.087
HC	051					13.4	1.85	70.2	1.18	20	10.9	5.45	63.6	26.2	3.27	22.1	7.59	67.2	2.34	15.6	19.3	1.83	63.3	1.08
HC	055					11.9	5.97	87.1	1.36	4.26	8.51	6.38	80.9	8	1.45	23.2	8.7	67	3.56	12.2	41.5	5.69	40.7	0.14
HC	056					4.34	0.79	74.3	1.84	2.99	19.4	22.4	56.7	20.3	0.68	23.4	24.5	51.2	3.6	12.2	40.5	9.92	37.4	0.46
HC	057					4.26	1.02	78.4	2.63	6.54	6.54	15.9	71	15.9	3.87	18.1	8.05	70	3.07	20.8	21.6	11.2	46.4	0.34
HC	061					5.16	0.58	59.1	2.63	0.88	21.1	14	64	31.3	0.74	14.8	13.7	70.8	7.07	8.17	23.5	13.7	54.6	3.23
HC	066					8.62	6.09	87.9	0.43	0	0	26.3	73.7	9.55	0.24	13.9	4.31	81.8	2.12	28	28	1.08	43	0.3
HC	072					13	4.2	80.9	0.99	6.25	17.2	4.69	70.3	16.6	1.78	49.2	7.48	41.8	1.5	15.5	36.1	4.12	45.4	0.11
HC	075					22.4	3.42	90	0.45	14.3	21.4	10.7	55.4	7.67	7.27	35.7	3.37	53.5	1.87	25	33.6	0	41.4	0.12
[truncated: 29 more columns]
